# Supplementary material for: Diagnostic Workup and Outcome in Patients with Profound Hyponatremia
Source: J Clin Med. 2023 May 19;12(10):3567. doi: 10.3390/jcm12103567 (PMC10219478; doi:10.3390/jcm12103567)
Supplement: Supplementary file 1 [file jcm-12-03567-s001.zip]

Archive with 1 entries (1 files):
- jcm-2348681-supplementary.pdf
